# Supplementary material for: Molecular Detection and Characterization of Borrelia garinii (Spirochaetales: Borreliaceae) in Ixodes nipponensis (Ixodida: Ixodidae) Parasitizing a Dog in Korea
Source: Pathogens. 2019 Dec 6;8(4):289. doi: 10.3390/pathogens8040289 (PMC6963618; doi:10.3390/pathogens8040289)
Supplement: Supplementary file 1 [file pathogens-08-00289-s001.zip]

Archive with 3 entries (2 files):
- pathogens-653875-supplementary/
- pathogens-653875-supplementary/pathogens-653875-Supplementary Figures.pdf
- pathogens-653875-supplementary/pathogens-653875-Supplementary Tables.pdf
